# Supplementary material for: Genetic Influence Underlying Brain Connectivity Phenotype: A Study on Two Age-Specific Cohorts
Source: Front Genet. 2022 Feb 7;12:782953. doi: 10.3389/fgene.2021.782953 (PMC8884108; doi:10.3389/fgene.2021.782953)
Supplement: Supplementary file 1 [file Table1.XLSX]

## Sheet: Supplementary_Table
Genetic Influence underlying Brain Connectivity Phenotype: A Study on Two Age-Specific Cohorts
Shan Cong, Xiaohui Yao, Linhui Xie, Jingwen Yan, Li Shen, for the ADNI
Supplementary Table: Results of heritability analysis.
Trait	H2r	H2r_pval	H2r_Std	Kurtosis	Age_p	Age2_p	Sex_p	AgeSex_p	Age2Sex_p
clus_coef_ROI_001	0.846894	1.74802e-31	0.0250222	0.036	0.253774	0.432022	0.227165	0.764681	0.227165
clus_coef_ROI_002	0.824049	2.02484e-28	0.0287199	-0.0249	0.22491	0.768516	0.429831	0.721758	0.429831
clus_coef_ROI_003	0.771507	1.9535e-22	0.0372647	0.1505	0.223455	0.498148	0.264794	0.725758	0.264794
clus_coef_ROI_004	0.794166	6.87378e-26	0.0329223	0.2422	0.188979	0.518869	0.308057	0.727355	0.308057
clus_coef_ROI_005	0.69753	5.07381e-18	0.0470788	0.0757	0.925643	0.951392	0.372346	0.483278	0.372346
clus_coef_ROI_006	0.735611	1.14889e-20	0.0418758	0.0916	0.904993	0.759687	0.506467	0.654624	0.506467
clus_coef_ROI_007	0.813025	1.08063e-26	0.0306401	0.1147	0.130936	0.439978	0.211776	0.603445	0.211776
clus_coef_ROI_008	0.76887	2.1383e-23	0.0367624	0.063	0.240147	0.500183	0.411329	0.639742	0.411329
clus_coef_ROI_009	0.75523	2.22769e-21	0.0396606	-0.1059	0.896202	0.387989	0.190787	0.664846	0.190787
clus_coef_ROI_010	0.680795	4.87101e-17	0.0491692	-0.1284	0.885907	0.754047	0.325134	0.46558	0.325134
clus_coef_ROI_011	0.827756	2.38581e-28	0.0282214	-0.0209	0.541463	0.503116	0.128139	0.714665	0.128139
clus_coef_ROI_012	0.801118	3.56671e-25	0.0327495	-0.0419	0.119327	0.436779	0.215143	0.508097	0.215143
clus_coef_ROI_013	0.809351	3.61705e-25	0.0317631	0.0232	0.361034	0.649248	0.274718	0.991044	0.274718
clus_coef_ROI_014	0.737131	2.20312e-20	0.0417914	-0.0588	0.288434	0.565166	0.342967	0.76636	0.342967
clus_coef_ROI_015	0.756958	1.48358e-20	0.0402454	0.005	0.795393	0.796467	0.233307	0.572619	0.233307
clus_coef_ROI_016	0.771328	5.9121e-24	0.0362159	0.1095	0.463498	0.61866	0.363244	0.897085	0.363244
clus_coef_ROI_017	0.76887	1.17048e-22	0.0371673	0.0267	0.420025	0.941692	0.561562	0.89502	0.561562
clus_coef_ROI_018	0.79585	1.0005e-24	0.0334481	0.0086	0.208511	0.488873	0.379768	0.510744	0.379768
clus_coef_ROI_019	0.815668	7.93878e-27	0.0303304	0.2874	0.237375	0.682342	0.278749	0.716575	0.278749
clus_coef_ROI_020	0.808001	1.19668e-25	0.03185	0.1938	0.0804074	0.276277	0.258567	0.351207	0.258567
clus_coef_ROI_021	0.711844	7.06238e-19	0.04569	0.2053	0.613273	0.74833	0.247592	0.475422	0.247592
clus_coef_ROI_022	0.68822	1.5012e-16	0.0496503	-0.0353	0.934899	0.894446	0.562539	0.790691	0.562539
clus_coef_ROI_023	0.791774	2.05778e-24	0.0340447	0.1827	0.361594	0.96096	0.620431	0.760138	0.620431
clus_coef_ROI_024	0.795163	1.26861e-25	0.0329905	0.2374	0.34864	0.902162	0.788338	0.634272	0.788338
clus_coef_ROI_025	0.761464	1.07767e-20	0.0397975	0.0273	0.931781	0.763228	0.528751	0.815967	0.528751
clus_coef_ROI_026	0.81591	1.36154e-27	0.0300562	0.0925	0.806746	0.686951	0.512834	0.987335	0.512834
clus_coef_ROI_027	0.6608	2.34579e-16	0.0509428	0.0767	0.787061	0.368443	0.167219	0.753824	0.167219
clus_coef_ROI_028	0.704587	5.61638e-19	0.0458447	0.039	0.686125	0.438984	0.568519	0.967717	0.568519
clus_coef_ROI_029	0.770677	2.23012e-22	0.0373734	-0.0998	0.578019	0.597524	0.256432	0.561554	0.256432
clus_coef_ROI_030	0.770505	4.20692e-23	0.0370348	-0.1334	0.434891	0.665393	0.390813	0.977239	0.390813
clus_coef_ROI_031	0.776565	1.22366e-24	0.0352814	-0.0212	0.544545	0.878113	0.455671	0.980167	0.455671
clus_coef_ROI_032	0.75526	2.03513e-21	0.0394907	0.1214	0.308703	0.856882	0.596543	0.599567	0.596543
clus_coef_ROI_033	0.791508	2.31683e-24	0.0341193	0.1444	0.475604	0.658303	0.355982	0.871403	0.355982
clus_coef_ROI_034	0.774483	2.18138e-22	0.0371443	0.1346	0.211221	0.380605	0.324133	0.502066	0.324133
clus_coef_ROI_035	0.77178	6.99457e-23	0.0370002	0.1873	0.594891	0.51219	0.306253	0.934318	0.306253
clus_coef_ROI_036	0.815266	2.97485e-26	0.0307822	0.0239	0.216157	0.254903	0.258618	0.537841	0.258618
clus_coef_ROI_037	0.75836	5.36881e-22	0.0386986	0.1338	0.596095	0.574524	0.482324	0.805638	0.482324
clus_coef_ROI_038	0.820674	1.67404e-26	0.0299661	0.0143	0.32664	0.443013	0.288098	0.645599	0.288098
clus_coef_ROI_039	0.754278	1.55386e-21	0.0397486	-0.0086	0.911691	0.890769	0.665054	0.616288	0.665054
clus_coef_ROI_040	0.781383	1.85092e-23	0.0358654	-0.0106	0.582408	0.860616	0.666748	0.897342	0.666748
clus_coef_ROI_041	0.780772	3.52884e-24	0.0355607	-0.278	0.802492	0.728876	0.235332	0.518212	0.235332
clus_coef_ROI_042	0.802658	2.10211e-27	0.0314364	-0.2932	0.572818	0.96288	0.260295	0.772787	0.260295
clus_coef_ROI_043	0.730187	3.06136e-19	0.0438211	0.039	0.506049	0.650723	0.353497	0.947523	0.353497
clus_coef_ROI_044	0.765388	4.48427e-22	0.0382901	0.0388	0.174293	0.406781	0.331485	0.463921	0.331485
clus_coef_ROI_045	0.741575	7.36608e-19	0.0433128	0.2518	0.303482	0.555883	0.48266	0.550968	0.48266
clus_coef_ROI_046	0.779589	1.06364e-20	0.038104	0.142	0.250843	0.620805	0.571495	0.434076	0.571495
clus_coef_ROI_047	0.730865	2.74946e-20	0.0426095	-0.0723	0.477177	0.419818	0.274157	0.996808	0.274157
clus_coef_ROI_048	0.77942	5.24029e-23	0.0364044	0.0217	0.16728	0.193238	0.253915	0.424864	0.253915
clus_coef_ROI_049	0.706722	1.39396e-16	0.0483876	0.0404	0.641806	0.829965	0.93251	0.766535	0.93251
clus_coef_ROI_050	0.82688	2.45421e-27	0.0288798	-0.1187	0.459953	0.835004	0.667373	0.78329	0.667373
clus_coef_ROI_051	0.790073	7.55087e-26	0.0332375	0.1127	0.654298	0.935712	0.587896	0.953216	0.587896
clus_coef_ROI_052	0.783887	6.12288e-24	0.035182	-0.1099	0.498721	1	0.644955	0.885984	0.644955
clus_coef_ROI_053	0.769312	5.61047e-21	0.0384259	0.1824	0.72993	0.737572	0.651789	0.899713	0.651789
clus_coef_ROI_054	0.718162	7.28614e-20	0.0436529	-0.1498	0.497028	0.992182	0.705621	0.549245	0.705621
clus_coef_ROI_055	0.799031	7.2538e-27	0.0318211	-0.0993	0.88503	0.855496	0.743546	0.591163	0.743546
clus_coef_ROI_056	0.810773	4.73437e-27	0.0307706	-0.1913	0.454126	0.762105	0.387199	0.95357	0.387199
clus_coef_ROI_057	0.83243	9.55065e-28	0.0280199	0.0044	0.27052	0.545369	0.303774	0.923819	0.303774
clus_coef_ROI_058	0.826671	6.73842e-29	0.028125	-0.073	0.346649	0.738145	0.35745	0.89078	0.35745
clus_coef_ROI_059	0.813954	6.72794e-27	0.030363	0.0895	0.420699	0.636095	0.611576	0.780965	0.611576
clus_coef_ROI_060	0.824073	5.01015e-28	0.0288401	-0.185	0.495703	0.895062	0.557346	0.909607	0.557346
clus_coef_ROI_061	0.798265	1.12033e-25	0.0324999	0.0392	0.379781	0.694998	0.389375	0.988493	0.389375
clus_coef_ROI_062	0.805438	9.7305e-25	0.0323192	-0.0359	0.314568	0.601148	0.473647	0.680002	0.473647
clus_coef_ROI_063	0.784444	1.33009e-24	0.0344445	-0.2258	0.348409	0.807072	0.413206	0.959726	0.413206
clus_coef_ROI_064	0.770173	1.4543e-22	0.0373026	-0.0792	0.286024	0.579126	0.342039	0.717695	0.342039
clus_coef_ROI_065	0.81572	2.48141e-28	0.0294606	-0.0348	0.314926	0.451566	0.24313	0.944903	0.24313
clus_coef_ROI_066	0.786382	4.62373e-24	0.034631	-0.1245	0.227111	0.598026	0.465109	0.471715	0.465109
clus_coef_ROI_067	0.819799	9.04799e-28	0.0295022	0.2084	0.424712	0.484223	0.318856	0.923969	0.318856
clus_coef_ROI_068	0.82619	4.73359e-27	0.0291655	0.1541	0.398889	0.473891	0.30415	0.774244	0.30415
clus_coef_ROI_069	0.812672	2.76436e-29	0.0295781	-0.0208	0.485054	0.968353	0.352043	0.907496	0.352043
clus_coef_ROI_070	0.773856	1.52938e-25	0.0348642	-0.2222	0.575293	0.998872	0.60552	0.928659	0.60552
clus_coef_ROI_071	0.799771	1.10202e-25	0.0325213	-0.0232	0.343988	0.405566	0.230306	0.774613	0.230306
clus_coef_ROI_072	0.799346	5.97606e-26	0.0323124	0.0375	0.380682	0.514223	0.24801	0.850489	0.24801
clus_coef_ROI_073	0.817609	2.59385e-27	0.0299119	-0.059	0.57318	0.496204	0.290309	0.968494	0.290309
clus_coef_ROI_074	0.784606	1.61831e-24	0.0346016	-0.0498	0.489427	0.535169	0.324238	0.910498	0.324238
clus_coef_ROI_075	0.795416	3.17225e-26	0.0327571	-0.1923	0.648701	0.402329	0.303266	0.916296	0.303266
clus_coef_ROI_076	0.763293	1.73585e-22	0.0380079	-0.0998	0.310969	0.481206	0.320297	0.747046	0.320297
clus_coef_ROI_077	0.824803	2.26321e-28	0.0286297	0.0172	0.710785	0.480112	0.297482	0.928402	0.297482
clus_coef_ROI_078	0.833354	4.82376e-29	0.0274001	0.2195	0.394518	0.463226	0.381664	0.672641	0.381664
clus_coef_ROI_079	0.79135	5.79589e-25	0.0336285	-0.1704	0.772834	0.843211	0.573774	0.98102	0.573774
clus_coef_ROI_080	0.779926	4.63588e-25	0.0347559	-0.19	0.339723	0.912734	0.579383	0.853554	0.579383
clus_coef_ROI_081	0.808356	8.73735e-25	0.0320086	-0.099	0.526572	0.520741	0.365742	0.977295	0.365742
clus_coef_ROI_082	0.783301	3.89883e-24	0.0351622	-0.2479	0.374921	0.528168	0.417382	0.80005	0.417382
clus_coef_ROI_083	0.811138	2.05151e-26	0.0310995	-0.1643	0.911463	0.81821	0.657377	0.714802	0.657377
clus_coef_ROI_084	0.799933	9.6169e-27	0.0320302	-0.0948	0.186001	0.747168	0.328293	0.480933	0.328293
clus_coef_ROI_085	0.806736	1.05235e-25	0.031771	-0.0758	0.867887	0.605587	0.355313	0.654235	0.355313
clus_coef_ROI_086	0.796032	2.54967e-24	0.0336913	-0.1546	0.339007	0.558295	0.534325	0.683239	0.534325
clus_coef_ROI_087	0.687393	3.44342e-19	0.0460387	-0.1566	0.792063	0.80362	0.824174	0.746652	0.824174
clus_coef_ROI_088	0.749283	2.34256e-23	0.0384335	-0.0472	0.454976	0.517947	0.35656	0.741842	0.35656
clus_coef_ROI_089	0.810399	3.18648e-25	0.0317032	0.0321	0.576512	0.39548	0.209668	0.852462	0.209668
clus_coef_ROI_090	0.780095	1.25249e-24	0.0350104	-0.2347	0.510825	0.790109	0.563908	0.804734	0.563908
loc_effi_ROI_001	0.900925	4.17805e-41	0.0161977	-0.0239	0.289777	0.680537	0.351855	0.797373	0.351855
loc_effi_ROI_002	0.887782	1.91286e-38	0.0183462	-0.0681	0.24658	0.861271	0.471624	0.760031	0.471624
loc_effi_ROI_003	0.863229	5.79763e-32	0.0227803	0.0699	0.273941	0.789572	0.406337	0.773578	0.406337
loc_effi_ROI_004	0.87433	2.65017e-35	0.0206149	0.0411	0.223365	0.838764	0.378045	0.798706	0.378045
loc_effi_ROI_005	0.736046	3.28776e-20	0.0422767	0.008	0.847412	0.743138	0.500417	0.37102	0.500417
loc_effi_ROI_006	0.74357	9.47801e-21	0.0412586	-0.0757	0.849025	0.989908	0.573078	0.643523	0.573078
loc_effi_ROI_007	0.89	1.39184e-37	0.018134	0.0026	0.189583	0.808828	0.389165	0.641807	0.389165
loc_effi_ROI_008	0.855213	3.1567e-32	0.0237426	-0.0078	0.260431	0.84742	0.464366	0.693716	0.464366
loc_effi_ROI_009	0.806456	1.70598e-25	0.0319825	-0.178	0.921722	0.698983	0.342373	0.628483	0.342373
loc_effi_ROI_010	0.738574	3.67972e-20	0.0420608	-0.2086	0.993044	0.892949	0.464204	0.543903	0.464204
loc_effi_ROI_011	0.889201	6.94496e-38	0.01821	-0.0514	0.572763	0.895875	0.312872	0.77302	0.312872
loc_effi_ROI_012	0.870491	1.99404e-34	0.0213227	-0.0838	0.234139	0.796242	0.358443	0.648179	0.358443
loc_effi_ROI_013	0.875148	3.58438e-34	0.0207275	-0.061	0.436924	0.994588	0.440131	0.951444	0.440131
loc_effi_ROI_014	0.819044	7.24034e-27	0.0298328	-0.0961	0.337328	0.857436	0.480974	0.755184	0.480974
loc_effi_ROI_015	0.808254	7.61514e-24	0.0326428	-0.0434	0.870058	0.952609	0.339996	0.528641	0.339996
loc_effi_ROI_016	0.823947	1.33731e-28	0.0286318	-0.0442	0.477619	0.879963	0.380559	0.897576	0.380559
loc_effi_ROI_017	0.834564	1.41119e-29	0.0269754	-0.0369	0.516939	0.887035	0.608057	0.923471	0.608057
loc_effi_ROI_018	0.871755	9.44628e-35	0.0210897	-0.0465	0.320613	0.797514	0.477058	0.637358	0.477058
loc_effi_ROI_019	0.879431	3.01616e-35	0.0199652	0.0694	0.325997	0.971106	0.443256	0.78662	0.443256
loc_effi_ROI_020	0.892386	7.51685e-37	0.0179449	0.1135	0.122449	0.552155	0.368498	0.39675	0.368498
loc_effi_ROI_021	0.713735	3.56859e-19	0.0450641	0.1855	0.510729	0.942194	0.332386	0.400519	0.332386
loc_effi_ROI_022	0.688658	9.17412e-17	0.0494411	-0.0844	0.930804	0.989971	0.593376	0.80577	0.593376
loc_effi_ROI_023	0.882894	3.15578e-35	0.019508	0.0351	0.416968	0.837152	0.710109	0.792748	0.710109
loc_effi_ROI_024	0.871777	8.9147e-35	0.0210747	0.0531	0.394642	0.840844	0.807513	0.694352	0.807513
loc_effi_ROI_025	0.820985	3.7519e-26	0.0301125	-0.068	0.936756	0.955556	0.623253	0.728045	0.623253
loc_effi_ROI_026	0.858325	8.04779e-33	0.0233449	-0.0127	0.806208	0.927262	0.59049	0.996258	0.59049
loc_effi_ROI_027	0.694105	2.45993e-18	0.0467006	0.0021	0.961816	0.708269	0.284105	0.632121	0.284105
loc_effi_ROI_028	0.724837	4.73867e-20	0.043341	-0.0977	0.560313	0.648939	0.662248	0.925143	0.662248
loc_effi_ROI_029	0.812401	2.89189e-25	0.0313255	-0.1737	0.8643	0.970843	0.379632	0.383742	0.379632
loc_effi_ROI_030	0.836612	2.46982e-29	0.026978	-0.2578	0.562736	0.95738	0.52478	0.953928	0.52478
loc_effi_ROI_031	0.86032	3.20282e-33	0.0228976	-0.0898	0.689676	0.824974	0.638857	0.958269	0.638857
loc_effi_ROI_032	0.832615	2.33035e-28	0.0277092	-0.0588	0.381233	0.930932	0.747869	0.581758	0.747869
loc_effi_ROI_033	0.860916	7.06212e-32	0.0231285	-0.0092	0.553667	0.998404	0.55517	0.932576	0.55517
loc_effi_ROI_034	0.85109	6.12021e-30	0.0249003	-0.0241	0.242883	0.670431	0.498191	0.477625	0.498191
loc_effi_ROI_035	0.845579	1.47915e-30	0.0254781	0.0315	0.569723	0.756642	0.387952	0.917124	0.387952
loc_effi_ROI_036	0.880623	5.0264e-35	0.0199013	-0.0389	0.251131	0.387466	0.292753	0.588321	0.292753
loc_effi_ROI_037	0.823371	2.26278e-28	0.0288007	0.0559	0.725968	0.741478	0.502199	0.966823	0.502199
loc_effi_ROI_038	0.877197	1.74447e-34	0.0204516	-0.0506	0.373334	0.549566	0.263666	0.758208	0.263666
loc_effi_ROI_039	0.828459	1.71695e-29	0.0279682	-0.0174	0.813528	0.644784	0.788878	0.562019	0.788878
loc_effi_ROI_040	0.830833	6.45359e-29	0.0278195	-0.0545	0.671531	0.719598	0.786631	0.885374	0.786631
loc_effi_ROI_041	0.817023	1.45568e-28	0.0295383	-0.3365	0.670884	0.976741	0.345318	0.507701	0.345318
loc_effi_ROI_042	0.831331	4.19066e-30	0.0272755	-0.2462	0.635613	0.800673	0.362121	0.806708	0.362121
loc_effi_ROI_043	0.783967	4.22205e-23	0.0357269	0.0945	0.454045	0.673976	0.28376	0.954734	0.28376
loc_effi_ROI_044	0.826449	4.58504e-28	0.0286488	0.0333	0.214708	0.550504	0.389823	0.5014	0.389823
loc_effi_ROI_045	0.822476	1.19957e-25	0.0301138	0.0516	0.295711	0.752123	0.488098	0.565025	0.488098
loc_effi_ROI_046	0.872612	2.60961e-31	0.0217301	-0.0266	0.295313	0.804562	0.600806	0.460273	0.600806
loc_effi_ROI_047	0.785628	4.60406e-25	0.0343848	-0.1004	0.513883	0.606513	0.356504	1	0.356504
loc_effi_ROI_048	0.838979	1.43171e-30	0.0262899	-0.0572	0.212947	0.340787	0.301837	0.502961	0.301837
loc_effi_ROI_049	0.80837	4.37724e-25	0.0318558	0.005	0.639009	0.763173	0.905873	0.783457	0.905873
loc_effi_ROI_050	0.888298	1.59153e-37	0.0184199	-0.1377	0.516396	0.724919	0.627173	0.912785	0.627173
loc_effi_ROI_051	0.869876	7.38731e-36	0.021075	0.0463	0.610379	0.907871	0.626958	0.934734	0.626958
loc_effi_ROI_052	0.867089	4.70986e-34	0.0218527	-0.0722	0.498123	0.865869	0.68826	0.983649	0.68826
loc_effi_ROI_053	0.843124	1.84538e-29	0.0260292	0.125	0.632161	0.961849	0.777745	0.899688	0.777745
loc_effi_ROI_054	0.791228	3.11651e-26	0.0330619	-0.1786	0.390388	0.989658	0.682447	0.595037	0.682447
loc_effi_ROI_055	0.857205	1.18991e-33	0.0231145	-0.013	0.878814	0.757064	0.76101	0.588606	0.76101
loc_effi_ROI_056	0.875755	2.42798e-36	0.020281	-0.124	0.523484	0.865645	0.469958	0.980654	0.469958
loc_effi_ROI_057	0.900144	4.93708e-39	0.0165494	-0.0976	0.369443	0.814438	0.428883	0.996808	0.428883
loc_effi_ROI_058	0.882546	5.22993e-37	0.0192412	-0.1321	0.426036	0.994358	0.485733	0.893179	0.485733
loc_effi_ROI_059	0.890002	3.77731e-38	0.0180452	-0.0422	0.552803	0.868994	0.722171	0.983341	0.722171
loc_effi_ROI_060	0.894534	2.825e-39	0.0172952	-0.1296	0.624476	0.89667	0.600519	0.894685	0.600519
loc_effi_ROI_061	0.883168	1.26868e-37	0.0190276	-0.0726	0.483069	0.986649	0.590062	0.931088	0.590062
loc_effi_ROI_062	0.880989	7.36082e-36	0.019627	-0.0485	0.381783	0.826478	0.550591	0.82871	0.550591
loc_effi_ROI_063	0.854916	2.03772e-33	0.0234363	-0.1546	0.405534	0.995081	0.498887	0.92338	0.498887
loc_effi_ROI_064	0.872898	4.27529e-35	0.0208752	-0.1363	0.3956	0.806499	0.418242	0.870618	0.418242
loc_effi_ROI_065	0.865806	1.1956e-35	0.0216074	-0.0558	0.317676	0.786577	0.400731	0.928384	0.400731
loc_effi_ROI_066	0.865101	1.97051e-34	0.0219538	-0.0868	0.339857	0.939158	0.597733	0.690057	0.597733
loc_effi_ROI_067	0.871873	1.43232e-34	0.0211202	0.0206	0.494974	0.798328	0.493053	0.950014	0.493053
loc_effi_ROI_068	0.898598	8.5873e-38	0.0169578	-0.0001	0.431535	0.674536	0.417076	0.74488	0.417076
loc_effi_ROI_069	0.843152	6.39944e-33	0.0250201	-0.0914	0.504318	0.845805	0.5235	0.981564	0.5235
loc_effi_ROI_070	0.864158	3.51191e-36	0.0217346	-0.2065	0.419477	0.903858	0.596031	0.869209	0.596031
loc_effi_ROI_071	0.873262	4.44961e-34	0.0210118	-0.1189	0.471697	0.651306	0.348378	0.86767	0.348378
loc_effi_ROI_072	0.864039	4.49991e-33	0.0224123	-0.1567	0.446406	0.692088	0.292472	0.92324	0.292472
loc_effi_ROI_073	0.878242	4.79078e-35	0.020186	-0.0595	0.783855	0.815916	0.429766	0.867339	0.429766
loc_effi_ROI_074	0.863839	6.40075e-34	0.0222461	-0.1371	0.672731	0.788189	0.439233	0.98632	0.439233
loc_effi_ROI_075	0.824393	1.30235e-28	0.0286585	-0.2076	0.851236	0.707467	0.448459	0.930021	0.448459
loc_effi_ROI_076	0.852458	3.9293e-31	0.0244602	-0.2794	0.433298	0.634353	0.356988	0.812518	0.356988
loc_effi_ROI_077	0.893096	2.78615e-38	0.0176378	0.0032	0.894739	0.832324	0.442722	0.836829	0.442722
loc_effi_ROI_078	0.897215	7.13407e-39	0.0169685	0.0713	0.485848	0.710906	0.480183	0.700225	0.480183
loc_effi_ROI_079	0.825951	2.39486e-29	0.0280383	-0.1539	0.882013	0.714978	0.697435	0.909887	0.697435
loc_effi_ROI_080	0.836702	1.97756e-31	0.0261703	-0.1569	0.398758	0.743445	0.675036	0.870313	0.675036
loc_effi_ROI_081	0.875461	3.65078e-34	0.0206833	-0.1335	0.668697	0.809792	0.48939	0.913425	0.48939
loc_effi_ROI_082	0.866515	4.20447e-35	0.0217537	-0.258	0.450291	0.877007	0.532895	0.939797	0.532895
loc_effi_ROI_083	0.864493	2.95816e-33	0.0224231	-0.1238	0.811075	0.768859	0.701152	0.646932	0.701152
loc_effi_ROI_084	0.842823	7.90604e-32	0.0253891	-0.182	0.317021	0.947997	0.368782	0.679948	0.368782
loc_effi_ROI_085	0.869276	4.28073e-34	0.0215588	-0.1033	0.883092	0.824647	0.450116	0.69929	0.450116
loc_effi_ROI_086	0.869108	4.55348e-35	0.0213728	-0.2105	0.431521	0.890907	0.668048	0.818966	0.668048
loc_effi_ROI_087	0.73788	3.0348e-22	0.0402639	-0.1295	0.73221	0.961633	0.905565	0.589164	0.905565
loc_effi_ROI_088	0.80448	4.84652e-28	0.0310036	-0.0994	0.538126	0.665886	0.416875	0.853295	0.416875
loc_effi_ROI_089	0.867986	1.11519e-33	0.021856	-0.0552	0.813472	0.67695	0.318654	0.706303	0.318654
loc_effi_ROI_090	0.864246	5.07156e-35	0.0219996	-0.1871	0.534969	0.96476	0.732366	0.820094	0.732366
transitivity	0.87129	4.1644e-34	0.0212912	0.1034	0.412728	0.614869	0.36523	0.857061	0.36523
Q_NSCD	0.728165	5.11709e-23	0.039943	0.1153	0.389881	0.0288416	0.0889808	0.723659	0.0889808
